# Supplementary material for: Environmental assessment of cytotoxic drugs in the Oncology Center of Cyprus
Source: PLoS One. 2020 Mar 5;15(3):e0216098. doi: 10.1371/journal.pone.0216098 (PMC7058296; doi:10.1371/journal.pone.0216098)
Supplement: S1 Data — (XLSX) [file pone.0216098.s001.xlsx]

## Sheet: Sheet1
				Total Volume NaOH (ml)
			Area Surface (cm2)		[CP] (ng/ml NaOH)			[IF] (ng/ml NaOH)			[5FU] (ng/ml NaOH)
Sample	Department	Description Surface				CP (ng)	CP (ng/cm2)		IF (ng)	IF (ng/cm2)		5FU (ng)
Code
	Central
1	Pharmacy	Front bench	2500	157	0.84	132	0.05
	Central
2	Pharmacy	Trolley	1936	157	ND
	Central
3	Pharmacy	Floor	2500	157							ND
	Outpatient	Pharmacy elevator 1st
4	Pharmacy	shelve	2500	157	ND
	Outpatient
5	Pharmacy	Working bench	2500	157	ND
	Chemotherapy
6	Pharmacy	Telephone	125	143	ND
	Chemotherapy
7	Pharmacy	Outside vial		143				ND
	Chemotherapy
8	Pharmacy	Shelve inside cabinet	1950	157	ND
	Chemotherapy
9	Pharmacy	Floor	2500	157							ND
		Staff kitchen – top of fridge next to microwave
10	Day Care		1100	157	ND
11	Day Care	Exit doors to waste bins	900	152	ND
		Reception floor next to information booklets
12	Day Care		2500	157	ND
13	Day Care	Room A nursing desk	2500	157							ND
14	Day Care	Chemo transfer box	945	157							ND
15	Day Care	Infusion pump 012	900	155	ND
		Room B, couch arm chair, right hand corner A
16	Day Care		850	150	ND
		Couch junior doctor’s
17	Day Care	office	2500	157							ND
		Pair disposable gloves from checker clean room
18	Day Care			120							ND
		Aseptic Unit – bench in preparation room
19	Day Care		2500	157							ND
20	Day Care	Prepared 50 ml syringe CP		143	ND
		Prepared 1000 ml infusion bag 5FU
21	Ward A			145							21.6	3132
		Inside transfer hatch from prep room to isolator
22	Day Care		2500	157	ND
		Floor under foot rest isolator
23	Day Care		2500	157							ND
24	Day Care	Work space inside isolator	2500	157	161.15	25301	10.12
		Outpatient main reception desk end nearest corridor
25	Day Care		2500	157							ND
		Outpatient consultation office phone room 324
26	Day Care		125	143	0.41	59	0.47
		Blue chemotherapy tray after washing
27	Day Care		806	157	ND
28	Ward A	Nursing station A	1500	157							ND
29	Ward A	Drug preparation area A	2500	157				ND
30	Ward B	Drug preparation area B	2500	157							ND
31	Ward A	Bed patient ‘s room (29)	120	150							ND
32	Ward A	Floor patient’s room (29)	2500	157				4.15	652	0.26
		Infusion pump with stand
33	Ward B	85	2500	157							ND
34	Ward B	Floor patient’s toilet (43)	2500	157							ND
35	Ward B	Cap patient’s toilet (43)	900	148							ND
36	Ward	Desk junior doctor’s office	2500	157							ND
37	Ward	Waste bin room 44	1849	157							ND
		Pair of gloves after administration 5FU
38	Ward A			140							ND
39	Ward	Table staff kitchen	2500	157							ND
40	Administration	Front reception	2500	157	ND
