# Supplementary material for: Environmental assessment of cytotoxic drugs in the Oncology Center of Cyprus
Source: PLoS One. 2020 Mar 5;15(3):e0216098. doi: 10.1371/journal.pone.0216098 (PMC7058296; doi:10.1371/journal.pone.0216098)
Supplement: S2 Data — (XLSX) [file pone.0216098.s002.xlsx]

## Sheet: Sheet1
Sample No.:	1	2	3	4	5		Sample No.:	6	7	8	9	10
Sample description customer:	Isolator (clean room)	Trolley (day care)	Lid of cytotoxic waste container (ward)	Arm chair (pillow) (day care)	Floor area under the infusion stand (day		Sample description customer:	Telephone ward B	Floor under the isolator (clean room)	Top checking counter (Pharmacy)	Refrigerator door	Top of checking counter in the ward B
					care)						(day care, clean
Area:	cm2	900	900	900	900	900					room)
							Area:	cm2	400	900	900	900	n/a
Sample description IUTA:		M 140515/07	M 140515/08	M 140515/09	M 140515/ 10	M 140515/ 11
							Sample description IUTA:	M 140515/ 12	M 140515/ 13	M 140515/ 16	M 140515/ 14	M 140515/ 15
	unit
5-Fiuorouracil	ng/cm2	4.8	< 0.008	0.014	< 0.008	< 0.008		unit
Gemcitabine	ng/cm2	11	< 0.003	< 0.003	< 0.003	0.0054
Methotrexate	ng/cm2	0.01	< 0.003	< 0.003	< 0.003	< 0.003	5-Fiuorouracil	ng/cm2	< 0.02	< 0.008	< 0.008	< 0.008	< 7 ng/sample
Topotecan	ng/cm2	< 0.003	< 0.003	< 0.003	< 0.003	< 0.003
lrinotecan	ng/cm2	0.58	< 0.003	< 0.003	< 0.003	< 0.003	Gemcitabine	ng/cm2	< 0.007	0.011	< 0.003	< 0.003	< 7 ng/sample
Doxorubicin	ng/cm2	< 0.003	< 0.003	< 0.003	< 0.003	< 0.003
Epirubicin	ng/cm2	< 0.003	< 0.003	< 0.003	< 0.003	< 0.003	Methotrexate	ng/cm2	< 0.007	< 0.003	< 0.003	< 0.003	< 3 ng/sample
lfosphamide	ng/cm2	0.093	< 0.008	< 0.008	< 0.008	< 0.008	Topotecan	ng/cm2	< 0.007	< 0.003	< 0.003	< 0.003	< 3 ng/sample
Cyclophosphamide	ng/cm2	6.3	< 0.008	< 0.008	< 0.008	0.17	lrinotecan	ng/cm2	< 0.007	< 0.003	< 0.003	< 0.003	< 3 ng/sample
Etoposide	ng/cm2	< 0.008	< 0.008	< 0.008	< 0.008	< 0.008	Doxorubicin	ng/cm2	< 0.007	< 0.003	< 0.003	< 0.003	< 3 ng/sample
Docetaxel	ng/cm2	0.051	< 0.02	< 0.02	< 0.02	0.91	Epirubicin	ng/cm2	< 0.007	< 0.003	< 0.003	< 0.003	< 3 ng/sample
Paclitaxel	ng/cm2	0.92	< 0.02	< 0.02	< 0.02	0.037	lfosphamide	ng/cm2	< 0.02	0.21	< 0.008	< 0.008	< 7 ng/sample
							Cyclophosphamide	ng/cm2	< 0.02	0.011	< 0.008	< 0.008	< 7 ng/sample
							Etoposide	ng/cm2	< 0.02	< 0.008	< 0.008	< 0.008	< 7 ng/sample
							Docetaxel	ng/cm2	< 0.04	0.084	< 0.02	< 0.02	< 10 ng/sample
							Paclitaxel	ng/cm2	< 0.04	0.062	< 0.02	< 0.02	< 10 ng/sample
